# Supplementary material for: Dynamics and Distribution of the Invasive Mosquito Aedes koreicus in a Temperate European City
Source: Int J Environ Res Public Health. 2020 Apr 15;17(8):2728. doi: 10.3390/ijerph17082728 (PMC7216222; doi:10.3390/ijerph17082728)
Supplement: Supplementary file 1 [file ijerph-17-02728-s001.zip]

Archive with 4 entries (4 files):
- Figure S1.pdf
- Figure S2.pdf
- Figure S3.png
- Table S1.xlsx
