# Supplementary material for: Dynamics and Distribution of the Invasive Mosquito Aedes koreicus in a Temperate European City
Source: Int J Environ Res Public Health. 2020 Apr 15;17(8):2728. doi: 10.3390/ijerph17082728 (PMC7216222; doi:10.3390/ijerph17082728)
Supplement: Supplementary file 1 [file ijerph-17-02728-s001.zip › Table S1.xlsx]

## Sheet: 2016
Trap Week	18	19	20	21	22	23	24	25	26	27	28	29	30	31	32	33	34	35	36	37	38
A	0	0	0	0	0	0	0	0	0	0	0	0	0	0	0	0	0	0	0	0	NA
B	0	0	0	0	0	0	0	0	0	0	0	0	0	0	0	0	0	0	0	0	NA
C	0	0	0	0	0	0	0	0	0	0	0	0	0	0	0	0	0	0	0	0	NA
D	0	0	0	0	0	0	0	0	0	0	2	1	0	0	0	0	1	0	0	0	NA
E	0	0	0	0	0	0	0	0	1	0	0	0	0	0	0	0	0	0	0	1	NA
F	0	0	0	0	0	0	0	0	0	0	0	0	0	0	0	0	0	0	0	0	NA
G	0	0	0	0	0	0	0	0	0	0	0	0	0	0	0	0	0	0	0	0	NA
H	0	0	0	0	0	0	0	0	0	0	0	0	0	0	0	0	0	0	0	0	NA
I	0	0	0	0	0	0	0	0	0	0	0	0	0	0	0	0	0	0	0	0	NA
J	0	0	0	0	0	0	0	0	0	0	0	0	0	0	0	0	0	0	0	0	NA

## Sheet: 2017
Trap Week	18	19	20	21	22	23	24	25	26	27	28	29	30	31	32	33	34	35	36	37	38
A	NA	NA	NA	0	0	0	0	0	0	0	1	1	0	0	0	0	0	0	1	NA	NA
B	NA	NA	NA	0	0	0	0	1	0	1	1	4	2	2	3	1	0	0	1	NA	NA
C	NA	NA	NA	0	0	0	0	0	0	0	0	0	0	0	0	0	0	0	0	NA	NA
D	NA	NA	NA	0	1	0	0	4	0	0	1	0	0	0	0	1	0	0	1	NA	NA
E	NA	NA	NA	0	0	0	1	0	0	0	1	0	2	1	0	0	0	1	0	NA	NA
F	NA	NA	NA	0	0	0	2	2	0	1	0	0	0	0	0	2	0	1	0	NA	NA
G	NA	NA	NA	0	0	0	0	0	0	1	0	0	0	0	0	0	0	0	0	NA	NA
H	NA	NA	NA	0	0	0	0	0	0	0	0	0	0	0	0	1	0	1	0	NA	NA
I	NA	NA	NA	0	0	0	0	0	0	0	1	0	0	0	0	3	0	0	0	NA	NA
J	NA	NA	NA	0	0	0	0	0	0	0	0	4	7	0	1	0	0	1	0	NA	NA

## Sheet: 2018
Trap Week	18	19	20	21	22	23	24	25	26	27	28	29	30	31	32	33	34	35	36	37	38
A	NA	NA	0	0	1	0	1	NA	0	1	0	0	0	1	0	0	2	1	3	0	2
B	NA	NA	1	3	0	0	0	NA	2	0	0	0	0	0	3	0	2	2	4	2	0
C	NA	NA	0	0	0	0	0	NA	1	0	2	0	0	0	2	1	0	1	1	0	0
D	NA	NA	1	2	0	0	0	NA	0	0	2	0	2	0	2	0	0	0	0	0	0
E	NA	NA	0	1	0	0	0	NA	0	0	0	0	0	0	0	0	1	0	5	13	4
F	NA	NA	0	0	0	0	0	NA	0	1	0	0	0	0	3	3	0	5	0	8	2
G	NA	NA	0	0	0	0	0	NA	0	0	0	0	0	0	0	0	0	0	0	0	0
H	NA	NA	0	0	0	0	0	NA	0	0	1	0	0	0	0	0	0	0	0	0	0
I	NA	NA	1	1	2	1	0	NA	1	1	0	0	0	0	0	0	0	1	0	0	0
J	NA	NA	2	0	0	2	2	NA	0	0	5	3	9	0	8	0	0	9	0	8	10

## Sheet: 2019
Trap Week	18	19	20	21	22	23	24	25	26	27	28	29	30	31	32	33	34	35	36	37	38
A	NA	0	3	0	2	0	0	0	0	1	1	0	0	0	1	0	1	1	1	NA	NA
B	NA	0	0	0	4	1	0	0	1	2	1	0	0	0	0	2	0	3	0	NA	NA
C	NA	0	0	0	0	0	0	0	0	0	0	0	0	0	0	0	0	0	0	NA	NA
D	NA	0	2	4	5	0	0	0	5	3	3	0	0	2	6	7	0	1	0	NA	NA
E	NA	0	0	0	0	0	0	0	0	0	0	0	0	0	0	0	0	0	0	NA	NA
F	NA	0	1	1	0	0	1	0	0	0	2	0	0	0	0	4	0	0	2	NA	NA
G	NA	0	0	0	0	0	0	0	0	0	0	0	0	0	0	0	0	0	0	NA	NA
H	NA	0	0	0	0	0	0	0	0	0	0	0	0	0	0	1	0	0	1	NA	NA
I	NA	1	0	0	0	0	0	0	0	0	1	0	0	0	0	0	0	0	0	NA	NA
J	NA	0	0	0	0	3	0	0	1	2	0	0	0	0	0	1	1	1	0	NA	NA
